# Supplementary material for: Unravelling the Genetic Architecture of Rust Resistance in the Common Bean (Phaseolus vulgaris L.) by Combining QTL-Seq and GWAS Analysis
Source: Plants (Basel). 2022 Mar 31;11(7):953. doi: 10.3390/plants11070953 (PMC9002482; doi:10.3390/plants11070953)
Supplement: Supplementary file 1 [file plants-11-00953-s001.zip]

Archive with 1 entries (1 files):
- plants-1614804-supplementary.pdf
